# Supplementary material for: Dietary Curcumin Attenuates Hepatic Cellular Senescence by Suppressing the MAPK/NF-κB Signaling Pathway in Aged Mice
Source: Antioxidants (Basel). 2023 May 27;12(6):1165. doi: 10.3390/antiox12061165 (PMC10294785; doi:10.3390/antiox12061165)
Supplement: Supplementary file 1 [file antioxidants-12-01165-s001.zip]

Archive with 1 entries (1 files):
- antioxidants-2368467-supplementary.pdf
